# Supplementary material for: Oxylipin Profiling in Selected Brown and Red Algae: Detection of Heterobicyclic Oxylipins, Plasmodiophorols and Ectocarpins in Phaeophyceae
Source: Mar Drugs. 2025 Dec 23;24(1):8. doi: 10.3390/md24010008 (PMC12843491; doi:10.3390/md24010008)
Supplement: Supplementary file 1 [file marinedrugs-24-00008-s001.zip]

Archive with 1 entries (1 files):
- marinedrugs-4017068-supplementary.pdf
